# Supplementary material for: Identification of New Tumor-Related Gene Mutations in Chinese Gastrointestinal Stromal Tumors
Source: Front Cell Dev Biol. 2021 Nov 3;9:764275. doi: 10.3389/fcell.2021.764275 (PMC8595335; doi:10.3389/fcell.2021.764275)
Supplement: Supplementary file 1 [file Table3.XLSX]

## Sheet: S table 3
Supplementary Table 3. PCR primer sequences
Taget names	Forward primer	Reverse primer	Product length(bp)
KIT exon 9	ATGCTCTGCTTCTGTACTGCC	CAGAGCCTAAACATCCCCTTA	238
KIT exon 11	CCAGAGTGCTCTAATGACTGAGACAA	CCACTGGAGTTCCTTAAAGTCACTGT	269
AXIN2	CTTTTGTGGCCCCTGCTTTC	TGGCTGGTGCAAAGACATAG	232
EGFL7	CTCTGCGGCAAGCTTTTCTG	GCTCAGGGAGTCGATGC	298
FOXA1	ACATCTTTGCTCGGTCTGGG	ACCGGGACGGAGGAG	193
HNF1A	CAGCTTCTCAGAACCCTCCC	CATGGCCAGCTTGTGCC	221
IGF1R	TGTGTCTTGCCTTGCGTCTC	TGACAACAGGAACACCTCAATGAT	406
MAP3K1	ACCCTTGCCCTCCAGTAACA	TCTCCTCTACTGGGGTGAACACT	206
MSH6	GGTAAGCGGCTCCTAAAGCA	CTTCCAGAGCAGAAAGAAAATCAATAATCT	283
MTOR	CATGTGTTCCATCCTGGCCC	CCACTGTCAGTGGGTAGATGAGG	254
PTPRF exon 11	GTGCAGGTGAGTGAGGGGTCAG	TGGTCATCCTTGCCGAAATCTATG	248
PTPRF exon 16	GTGTCACATTGCAGCCCATGTT	GGTGTAACAGGCAGCGGACTTG	265
PTPRS	GCCCATGCCATACGTGAAGT	GACATGGCCACGCAGGTGTA	132
TSC1	CTGTCTTTGGAGTGAGGTGGG	CGAAGTTGCAAGGGTACATTCCA	219
