# Supplementary material for: Identification of New Tumor-Related Gene Mutations in Chinese Gastrointestinal Stromal Tumors
Source: Front Cell Dev Biol. 2021 Nov 3;9:764275. doi: 10.3389/fcell.2021.764275 (PMC8595335; doi:10.3389/fcell.2021.764275)
Supplement: Supplementary file 8 [file Table4.XLSX]

## Sheet: S table 4 primers
			Supplementary Table 4 Primer sequences used in SNaPshot SNP assays
Gene	Mutation site	Amino acid change	Forward primer	Reverse primer	Product length(bp)	Extension primer sequences
ARF1	c.T443C	p.L148P	TGTGAGGAGCCAGTGTGGGTTC	GGACAGCCAGTCCAGTCCTTCA	248	TTTTTTTTTTTTTTTTTTTTTTTGTACCAGTTCCTGTGGCGT
ARID1B	c.G617A	p.G206D			PCR Failed	TTTTTACGAGCACCCGGGCTTGG
BRCA1	c.T2425C	p.Y809H	TGGCGCTTTGAAACCTTGAATG	GCATTTGAAAACCCCAAGGGACT	182	TTTTTTTTTTTTTTTTTGAAACCTTGAATGTATTCTGCAAAT
CAGE1	c.G2425C	p.D809H	CGCACCACAACATCTGGCTAA	TGGCCACATCTAACCAACTGC	250	TTTTTTTTTTTTTTTTTTTTTTTTTTTTTTTTTTTTTCAGGCTGGGCGCGGTGGCT
DNMT1	c.G4027A	p.V1343M	GGGGGCCACCTACCTGGTTAT	CCTGGAGAGAAGCTCCCTCTGTT	123	TTTTTTTTTTTTCCGGGCCTGCCAGCTGAGC
EPHB1	c.C979T	p.R327C	GATGAGGTTGGGAATGCACCAG	AGGGTGCCACTCCAGAATGATG	165	AGGCGTCCCATCAGGTCCC
FOXA1	c.A77G	p.Y26C	GGTCATGTTGCCGCTCGTAGTC	GGGGCTTCTTCACTCGCTGTCT	139	GCTGACCGGGACGGAGGAG
IGF1R	c.G3506C	p.G1169A	GCCTTGCGTCTCTCCACACATAA	CCAGACGTCCGAGTAAGTGGTGA	231	TTTTTTTTTTTTTTTTTTTTTTTTTTTTCTATGAGACAGACTATTACCGGAAAG
IRS1	c.C1360T	p.P454S	GACTCGTGCCCAAGCCTGTTC	TGTCTCTTCCCACGGCGATCTA	295	TTTTTTTTGGATTCCCTGGRCCACACC
IRS2	c.C2668G	p.P890A	GCTCGCCAAAGTCGATGTTGAT	ATCCTGGAGGAGGAGCGTCTG	283	TTTTTTTTTTTTTTTTTTTTTTTTTTTTTGCGCGGCCGGGCGGTGAGG
MAP3K1	c.C3332T	p.T1111I	AGACCCTTGCCCTCCAGTAACA	TGCATTTCTCCTCTACTGGGGTGA	214	TTTTTTTTTTTTTTTTTTTTTTGCTGTTATACCCAGTGACGAGA
MAX	c.G3A	p.M1I	GGACTCACGTCGCTCTCCACCT	CGGCTTGTTGTTGTCGGTGAct	133	TTTTTTTTTTTTTTTTTTTCCCTGGGCCGTAGGAAAT
MLH1	c.C649T	p.R217C	TGGTTTATGGGGGATGGTTTTG	CATACCGACTAACAGCATTTCCAAAGA	233	TTTTTTTTTTTTTTTTTTTGCCTCAACCGTGGACAATATT
MLH1	c.T428A	p.V143D	CCCTCTGGGGAGATGGTTAAATCC	GGCTGACTGGACAGGGGTTTG	161	TTTTTTTTTTTTTTTTTTTTTTTTTTTTTTGGTCTATGCCCACCAGATGG
MSH6	c.A2171T	p.K724M	ACCACCCAGACAGCAGGGCTAT	AGGCTGTATCCCATCGGTTCAA	240	TTTTTTTTTTTTTTTTTTTTTTTTTTTCCAGAGCAGAAAGAAAATCAATAATC
MTOR	c.C5912T	p.A1971V	TCAGAATCTTGTTGGCTGCATTG	AGCTCTTCCCCAACCCACATTT	131	TTTTTTTTCCACTGTCAGTGGGTAGATGAGG
POLE	c.G1651A	p.V551I	CTGCAGCTTCTGGGTCCTACCA	GAAGGGCTCTGGCACTCTGTGT	272	TTTTTTTTGGGATATCGCTGCGGAAAA
PTGS1	c.A35G	p.N12S	GGGGGTGGAAACACCCTTGTC	TCGCCTGATTTTTCCCAAAGAG	263	TTTTTTTTTTTTTTTGGGGGGACTGGGGATAAGG
PTPRF	c.G1768A	p.V590M	GTGTCACATTGMAGCCCATGTT	GGTGTAACAGGCAGCGGACTTG	265	TTTTTTTTTTTTTTTGTGGGGGTGAAGACGCCCA
PTPRS	c.T886A	p.Y296N	CCTCCCACCTGTGCCTGAAGT	GTCGGAACGTGCTGGAACTCA	184	TTTTTTTTTTTTTTTTTTTTTTTTTTTTTTTTTTTTTTTTTTGTCAAGGACTCGGCCAAC
SETD2	c.C1204T	p.R402W	CCTATGGTAGCGACGATCAGAGTCA	TCAGCAAGCATTGAAAAGGAAAGA	285	TTTTTTTTTTTTTCAGACCTAGAGTGAGATCTGCTCC
SETD2	c.C7619A	p.T2540N	GTGGGACAGAAAGGCCCACAG	CCTGAGGACCTGGAGTGCAATG	199	TTTTTTTTTTTTTTTTTTTTTTTTTTTTTTTTTGCAATGAGAATGTGAAACACAAAA
TSC1	c.A422G	p.Y141C	GGATTGGAGTGGCGAGGAAGAA	CCACGTGGCGGAAGTCTATCTC	287	TTTTTTTTTTTTTTTTTTTTTTTTTTCGCACTCTTTCATCGCCTTT
TSC2	c.C3512T	p.P1171L	CATCGTGGTCCTGAGGATTGTG	GMAGGGGCATGTTGTTGATGTC	207	TTTTCGAGGAGAAAGGGCTGAGC

## Sheet: Sheet1
基因名	SNP	突变碱基		突变例数	突变样本	突变率
ARF1		c.T443C	p.L148P	1/97	1900-02-12	00:14:49.920000
BRCA1	rs80356892	c.T2425C	p.Y809H	7/96	19，37，40，49，54，64，95	01:44:58.560000
IRS1	rs779584301	c.C1360T	p.P454S	1/97	1900-01-02	00:14:49.920000
MLH1	rs4986984	c.C649T	p.R217C	1/91	1900-02-26	00:15:50.400000
MLH1	rs63750447	c.T428A	p.V143D	6/96	13，14，35，52，69，87	01:30:00
MSH6		c.A2171T
mTOR		c.C5912T	p.A1971V	1/97	1900-01-29	00:14:49.920000
