# Supplementary material for: Identification of New Tumor-Related Gene Mutations in Chinese Gastrointestinal Stromal Tumors
Source: Front Cell Dev Biol. 2021 Nov 3;9:764275. doi: 10.3389/fcell.2021.764275 (PMC8595335; doi:10.3389/fcell.2021.764275)
Supplement: Supplementary file 9 [file Table7.XLS]

## Sheet: Genes_with_mutation  Mon Apr 13
Gene name	Mutated samples	Samples tested	%	Identified in our study
ARID1B	1	156	0.00641026	Yes
BRCA2	1	160	0.00625	Yes
BRAF	45	1351	0.0333087
KRAS	7	1278	0.00547731
PIK3CA	10	846	0.0118203
TERT	3	527	0.0056926
EGFR	5	488	0.0102459
DNMT1	1	148	0.00675676	Yes
EPHB1	2	148	0.0135135	Yes
AC058822.1	305	316	0.96519
CDKN2A	9	307	0.029316
RB1	9	248	0.0362903
CDH1	1	186	0.00537634
PTEN	6	182	0.032967
FBXW7	2	182	0.010989
DICER1	2	176	0.0113636
TBX3	2	176	0.0113636
MED12	1	176	0.00568182
SF3B1	1	176	0.00568182
FAT1	1	156	0.00641026	Yes
HNF1A	1	156	0.00641026	Yes
SOCS1	1	171	0.00584795
H3F3A	1	168	0.00595238
NOTCH1	1	164	0.00609756
ALK	1	162	0.00617284
APC	1	162	0.00617284
PIK3CB	1	162	0.00617284
RET	1	162	0.00617284
KIT	4943	9116	0.542233	Yes
ARID1A	4	160	0.025
MAP3K1	1	160	0.00625	Yes
ARID2	3	160	0.01875
PPP2R1A	3	160	0.01875
ATRX	2	160	0.0125
CREBBP	2	160	0.0125
EP300	2	160	0.0125
SPEN	2	160	0.0125
MAX	6	16	0.375	YES
MSH6	1	156	0.00641026	Yes
CDKN2C	1	160	0.00625
ERBB4	1	160	0.00625
FGFR1	1	160	0.00625
FLT4	1	160	0.00625
KDM6A	1	160	0.00625
MEN1	1	160	0.00625
NF2	1	160	0.00625
PBRM1	1	160	0.00625
SDHA	6	157	0.0382166
PTCH1	2	157	0.0127389
KDR	4	156	0.025641
MTOR	4	174	0.0229885	Yes
ASXL1	2	156	0.0128205
CBL	2	156	0.0128205
JAK1	2	156	0.0128205
MSH2	2	156	0.0128205
TRAF7	2	156	0.0128205
NF1	28	381	0.0734908	Yes
NOTCH2	3	160	0.01875	Yes
PDGFRA	1353	12204	0.110865	Yes
POLE	1	156	0.00641026	Yes
SETD2	5	160	0.03125	Yes
AR	1	156	0.00641026
ATR	1	156	0.00641026
DAXX	1	156	0.00641026
MAP3K13	1	156	0.00641026
MYOD1	1	156	0.00641026
PHOX2B	1	156	0.00641026
RAC1	1	156	0.00641026
RNF43	1	156	0.00641026
SMO	1	156	0.00641026
TET2	1	156	0.00641026
TGFBR2	1	156	0.00641026
KMT2D	5	152	0.0328947
ANKRD11	4	148	0.027027
KMT2C	4	148	0.027027
ROS1	4	148	0.027027
TP53	41	324	0.126543	Yes
EPHA7	2	148	0.0135135
LATS1	2	148	0.0135135
MGA	2	148	0.0135135
PDGFRB	2	148	0.0135135
PLCG2	2	148	0.0135135
PLK2	2	148	0.0135135
PTPRT	2	148	0.0135135
SDHB	2	148	0.0135135
TP63	2	148	0.0135135
TSC1	3	156	0.0192308	Yes
ASXL2	1	148	0.00675676
AXL	1	148	0.00675676
BIRC3	1	148	0.00675676
CENPA	1	148	0.00675676
CHEK1	1	148	0.00675676
DOT1L	1	148	0.00675676
FOXP1	1	148	0.00675676
IGF2	1	148	0.00675676
KMT2A	1	148	0.00675676
MCL1	1	148	0.00675676
MRE11	1	148	0.00675676
NFKBIA	1	148	0.00675676
PIK3C2G	1	148	0.00675676
PIK3R2	1	148	0.00675676
RAD50	1	148	0.00675676
RAF1	1	148	0.00675676
RASA1	1	148	0.00675676
RECQL4	1	148	0.00675676
SH2B3	1	148	0.00675676
TENT5C	1	148	0.00675676
YES1	1	148	0.00675676
ZFHX3	1	148	0.00675676
TSC2	3	174	0.0172414	Yes
AL132671.2	3	15	0.2
LRP1B	1	15	0.0666667
AC116366.3	1	12	0.0833333
HIST1H3B	1	12	0.0833333
CAPN15	2	11	0.181818
Mar2	1	11	0.0909091
ABCC12	1	11	0.0909091
ABCC8	1	11	0.0909091
ACTR3	1	11	0.0909091
ADRM1	1	11	0.0909091
AHCY	1	11	0.0909091
AL662899.2	1	11	0.0909091
ALDH8A1	1	11	0.0909091
ANKRD10	1	11	0.0909091
ANKRD33B	1	11	0.0909091
ANKRD34B	1	11	0.0909091
ARAP1	1	11	0.0909091
ARAP3	1	11	0.0909091
ARHGEF10L	1	11	0.0909091
ARHGEF7	1	11	0.0909091
ATP2A1	1	11	0.0909091
ATP2A3	1	11	0.0909091
ATP7A	1	11	0.0909091
ATP9A	1	11	0.0909091
ATXN1	1	11	0.0909091
BFSP1	1	11	0.0909091
C7orf33	1	11	0.0909091
CAMSAP2	1	11	0.0909091
CARNMT1	1	11	0.0909091
CASP9	1	11	0.0909091
CEP290	1	11	0.0909091
CFAP157	1	11	0.0909091
CFAP43	1	11	0.0909091
CHD4	1	11	0.0909091
CLN3	1	11	0.0909091
COG5	1	11	0.0909091
COL5A1	1	11	0.0909091
COL8A2	1	11	0.0909091
CRISP2	1	11	0.0909091
CSNK2B	1	11	0.0909091
CYLD	1	11	0.0909091
DAPK1	1	11	0.0909091
DIPK1B	1	11	0.0909091
DLG5	1	11	0.0909091
EEF1A2	1	11	0.0909091
EEF2K	1	11	0.0909091
ELFN2	1	11	0.0909091
ERMP1	1	11	0.0909091
FAM83H	1	11	0.0909091
FBXL20	1	11	0.0909091
FGF8	1	11	0.0909091
FOXD4L3	1	11	0.0909091
FSIP2	1	11	0.0909091
GALNT8	1	11	0.0909091
GNPAT	1	11	0.0909091
GOLGB1	1	11	0.0909091
HNMT	1	11	0.0909091
IBA57	1	11	0.0909091
IGSF9B	1	11	0.0909091
IPO4	1	11	0.0909091
KCNAB2	1	11	0.0909091
KCNH1	1	11	0.0909091
KIAA0586	1	11	0.0909091
KRT84	1	11	0.0909091
KTN1	1	11	0.0909091
LIMS2	1	11	0.0909091
LRRCC1	1	11	0.0909091
MAP4K2	1	11	0.0909091
MAPK8IP1	1	11	0.0909091
MCCC2	1	11	0.0909091
MGLL	1	11	0.0909091
MKI67	1	11	0.0909091
MTRNR2L8	1	11	0.0909091
NACAD	1	11	0.0909091
NFKB2	1	11	0.0909091
NKX2-3	1	11	0.0909091
NPEPL1	1	11	0.0909091
NSUN3	1	11	0.0909091
NUCB2	1	11	0.0909091
NXF5	1	11	0.0909091
OBSCN	1	11	0.0909091
OR10J3	1	11	0.0909091
OR6C75	1	11	0.0909091
OTOP3	1	11	0.0909091
PDZD4	1	11	0.0909091
PFKL	1	11	0.0909091
PGAM1	1	11	0.0909091
PGAM4	1	11	0.0909091
PGC	1	11	0.0909091
PGK1	1	11	0.0909091
PKLR	1	11	0.0909091
PLEKHA6	1	11	0.0909091
PLEKHN1	1	11	0.0909091
POLR1A	1	11	0.0909091
POLR1C	1	11	0.0909091
POM121L2	1	11	0.0909091
PPP1R21	1	11	0.0909091
PPP1R3B	1	11	0.0909091
PSMB7	1	11	0.0909091
PTTG2	1	11	0.0909091
PTX3	1	11	0.0909091
RABL6	1	11	0.0909091
RETSAT	1	11	0.0909091
RIMBP2	1	11	0.0909091
SEMA6D	1	11	0.0909091
SLC19A1	1	11	0.0909091
SLC2A6	1	11	0.0909091
SLC8B1	1	11	0.0909091
SPEF1	1	11	0.0909091
SPG11	1	11	0.0909091
SRSF12	1	11	0.0909091
SSC4D	1	11	0.0909091
STK3	1	11	0.0909091
SYTL3	1	11	0.0909091
TBC1D1	1	11	0.0909091
TCF7	1	11	0.0909091
TIAM2	1	11	0.0909091
TLN1	1	11	0.0909091
TLR7	1	11	0.0909091
TMC2	1	11	0.0909091
TRPM6	1	11	0.0909091
TSKU	1	11	0.0909091
TTN	1	11	0.0909091
TUBA3E	1	11	0.0909091
UGP2	1	11	0.0909091
UGT3A2	1	11	0.0909091
UNC80	1	11	0.0909091
VCX	1	11	0.0909091
VEPH1	1	11	0.0909091
VWDE	1	11	0.0909091
WNT2B	1	11	0.0909091
WNT7A	1	11	0.0909091
ZC3HC1	1	11	0.0909091
ZNF470	1	11	0.0909091
ZNF534	1	11	0.0909091
ZNF714	1	11	0.0909091
ZNF780A	1	11	0.0909091
ZNF79	1	11	0.0909091
