# Supplementary material for: Identification of New Tumor-Related Gene Mutations in Chinese Gastrointestinal Stromal Tumors
Source: Front Cell Dev Biol. 2021 Nov 3;9:764275. doi: 10.3389/fcell.2021.764275 (PMC8595335; doi:10.3389/fcell.2021.764275)
Supplement: Supplementary file 10 [file Table1.XLSX]

## Sheet: s1
Table S1 Clinical pathological features of 97 GISTs
Case No	Gender	Age	Tumor site	Tumor size(cm)	Mitotic count（/50HPF）	Risk classification	Primary/metastasis
Y1	M	55	Small intestine	4	—	—	Primary
Y2	M	45	Small intestine	10	<5	High	Primary
Y3	F	59	Small intestine	12	<5	High	Primary
Y4	M	43	Small intestine	8	<5	Intermediate	Primary
Y5	M	62	Stamoch	9.5	>5	High	Primary
Y6	M	58	Rectal	3	>10	High	Primary
Y7	F	60	Stamoch	4	<5	Low	Primary
Y8	F	60	Stamoch	4	<5	Low	Primary
Y9	F	46	Stamoch	20	>5	High	Primary
Y10	F	46	Stamoch	12	<5	High	Primary
Y11	F	71	Abdominal cavity	15	—	High	Primary
Y12	M	54	Abdominal cavity	31	>5	High	Primary
Y13	M	42	Stamoch	15	>5	High	Primary
Y14	F	63	Abdominal cavity	15	>10	High	Primary
Y15	F	62	Small intestine	14	<5	High	Primary
Y16	F	64	Stamoch	10	—	High	Primary
Y17	M	65	Rectal	8	—	High	Primary
Y18	F	61	Small intestine	7	—	High	Primary
Y19	F	78	Rectal	—	>5	High	Primary
Y20	F	66	Small intestine	7	>5	High	Primary
Y21	F	49	Stamoch	17.5	<5	High	Primary
Y22	M	76	Stamoch	9.5	>5	High	Primary
Y23	M	60	Small intestine	6	>5	High	Primary
Y24	F	81	Rectal	5	>5	High	Primary
Y25	M	61	Stamoch	4.5	>10	High	Primary
Y26	F	53	Small intestine	5	<5	Low	Primary
Y27	M	70	Stamoch	2	<5	Extremely Low	Primary
Y28	M	54	Rectal	3.2	<5	Low	Primary
Y29	M	46	Small intestine	14	>5	High	Primary
Y30	M	62	Small intestine	9	<5	High	Primary
Y31	M	58	Small intestine	8	>5	High	Primary
Y32	M	29	Small intestine	14	>5	High	Primary
Y33	F	65	Stamoch	9	>5	High	Primary
Y34	F	50	Stamoch	7.5	<5	Intermediate	Primary
Y35	M	51	Small intestine	10	<5	Intermediate	Primary
Y36	M	77	Rectal	7	<5	Intermediate	Primary
Y37	F	87	Esophagus	2	>5	Intermediate	Primary
Y38	F	79	Rectal	6	<5	Intermediate	Primary
Y39	F	40	Small intestine	6	<5	Intermediate	Primary
Y40	F	75	Stamoch	6	<5	Intermediate	Primary
Y41	M	41	Stamoch	6	<5	Intermediate	Primary
Y42	F	59	Stamoch	8	<5	Intermediate	Primary
Y43	F	69	Stamoch	9	<5	Intermediate	Primary
Y44	F	46	Small intestine	—	<5	Intermediate	Primary
Y45	F	53	Small intestine	8	<5	Intermediate	Primary
Y46	F	81	Stamoch	6	<10	Intermediate	Primary
Y47	F	62	Stamoch	8.5	<5	Intermediate	Primary
Y48	F	59	Stamoch	8	<5	Intermediate	Primary
Y49	M	57	Small intestine	9	<5	Intermediate	Primary
Y50	M	45	Stamoch	5	>5	Intermediate	Primary
Y51	M	58	Small intestine	3	<5	Low	Primary
Y52	F	64	Stamoch	8	<5	Intermediate	Primary
Y53	M	57	Stamoch	20	<5	Intermediate	Primary
Y54	M	57	Small intestine	4.5	>5	Intermediate	Primary
Y55	M	63	Small intestine	6	<5	Intermediate	Primary
Y56	F	47	Stamoch	7	<5	Intermediate	Primary
Y57	M	63	Stamoch	2	>5	Intermediate	Primary
Y58	M	68	Stamoch	3	—	—	Primary
Y59	F	64	Stamoch	5	—	—	Primary
Y60	M	85	Stamoch	8	<5	Intermediate	Primary
Y61	F	61	Stamoch	3	>5	Intermediate	Primary
Y62	F	78	Stamoch	3	<5	Low	Primary
Y63	F	41	Small intestine	4	—	—	Primary
Y64	M	70	Stamoch	2.5	<5	Low	Primary
Y65	M	64	Stamoch	3	<5	Low	Primary
Y66	F	76	Stamoch	6	<5	Low	Primary
Y67	F	47	Abdominal cavity	4.8	<5	Low	Primary
Y68	M	35	Small intestine	3	<5	Low	Primary
Y69	F	61	Rectal	5	<5	Low	Primary
Y70	F	69	Stamoch	3	<5	Low	Primary
Y71	M	71	Small intestine	4	<5	Low	Primary
Y72	F	49	Stamoch	5	<5	Low	Primary
Y73	M	64	Stamoch	4	<5	Low	Primary
Y74	M	62	Stamoch	3.5	<5	Low	Primary
Y75	M	63	Stamoch	4	<5	Low	Primary
Y76	F	59	Stamoch	3	<5	Low	Primary
Y77	F	65	Stamoch	3	<5	Low	Primary
Y78	M	70	Stamoch	7	—	—	Primary
Y79	F	46	Small intestine	3	<5	Low	Primary
Y80	M	70	Stamoch	5	<5	Low	Primary
Y81	M	77	Small intestine	4.5	<5	Low	Primary
Y82	M	72	Stamoch	3	<5	Low	Primary
Y83	F	59	Small intestine	4	<5	Low	Primary
Y84	F	40	Stamoch	1	<5	Low	Primary
Y85	F	64	Stamoch	6	<5	Low	Primary
Y86	F	58	Stamoch	5	<5	Low	Primary
Y87	F	47	Stamoch	4.5	<5	Low	Primary
Y88	F	60	Stamoch	2	<5	Extremely Low	Primary
Y89	F	70	Stamoch	—	<5	Extremely Low	Primary
Y90	M	72	Stamoch	0.9	<5	Extremely Low	Primary
Y91	F	54	Stamoch	1	<5	Extremely Low	Primary
Y92	M	61	Stamoch	1.2	<5	Extremely Low	Primary
Y93	F	73	Stamoch	0.8	<5	Extremely Low	Primary
Y94	F	51	Stamoch	0.5	<5	Extremely Low	Primary
Y95	F	40	Small intestine	15	<5	—	Primary
Y96	M	57	Abdominal cavity	—	<5	—	Primary
Y97	F	87	Stamoch	20	>5	High	Primary
