# Supplementary material for: Identification of New Tumor-Related Gene Mutations in Chinese Gastrointestinal Stromal Tumors
Source: Front Cell Dev Biol. 2021 Nov 3;9:764275. doi: 10.3389/fcell.2021.764275 (PMC8595335; doi:10.3389/fcell.2021.764275)
Supplement: Supplementary file 11 [file Table5.XLSX]

## Sheet: Enrichment.summary
Supplementary Table 5. Enrichment summary
Samples:	S35	S36	S37	S38	S39	S41	S42	S43	S44	S46	S47	S49	S51	S52	S53	S55	S57	S58	S59	S60	S61	S65	S66	S67	S68	S7	S72	S75	S77	S1	S10	S11	S13	S14	S15	S17	S18	S2	S25	S26	S29	S3	S30	S31	S32	S4	S5	S8	S9
Percent of paired reads on target region(%):	78.34	76.49	74.82	76.71	75.86	77.41	75.87	77.24	75.86	76.62	76.36	77.03	75.5	76.43	76.72	77.25	75.82	77.67	78.59	78.56	74.97	76.57	77.51	74.85	76.85	75.89	75.2	76.24	75.84	74.26	77.31	78.84	76.84	76.83	77.44	76.1	76.55	74.89	79.91	77.01	76.8	75.49	76.55	74.36	77.96	76.94	76.51	76.15	76.06
Percent of paired reads on target region +-150(%):	80.78	79.17	77.89	79.22	78.58	80.36	78.79	79.78	78.65	79.05	79.03	79.72	78.41	79.11	79.21	79.61	78.79	80.14	81.06	81.23	77.82	79.15	79.82	77.83	79.55	78.5	77.74	78.8	78.92	77.29	79.64	81.11	79.24	79.25	79.82	78.46	79.45	77.6	82.04	79.83	79.86	78.08	79.27	76.89	80.68	79.22	79.33	79.03	78.69
Percent of paired reads on target region +-500(%):	82.42	80.91	79.76	81.1	80.42	82.13	80.63	81.53	80.46	80.82	80.87	81.51	80.57	80.95	80.96	81.42	80.64	81.91	82.78	82.91	79.69	80.87	81.63	79.68	81.3	80.24	79.59	80.65	80.62	79.26	81.44	82.83	81.06	81.13	81.58	80.32	81.25	79.55	83.8	81.56	81.75	79.98	81.08	78.73	82.4	81.06	81.13	80.83	80.48
mean depth in target region:	147.45	164.21	134.6	161.27	148.96	147.62	149.47	151.49	149.4	149.38	144.84	155.81	129.07	155.75	144.87	157.22	142	164.29	160.22	161.92	164.76	178.09	182.3	175.93	160.88	144.2	165.91	157.33	158.37	192.84	147	134.67	146.69	165.26	139.49	148.43	165.06	143.78	126.81	159.83	152.87	183.24	171.33	146.54	126.68	144.83	168.67	141.99	152.06
Total target regions:	232406	232406	232406	232406	232406	232406	232406	232406	232406	232406	232406	232406	232406	232406	232406	232406	232406	232406	232406	232406	232406	232406	232406	232406	232406	232406	232406	232406	232406	232406	232406	232406	232406	232406	232406	232406	232406	232406	232406	232406	232406	232406	232406	232406	232406	232406	232406	232406	232406
Percent of covered target regions(%):	99.63	99.45	99.44	99.48	99.64	99.59	99.69	99.69	99.65	99.66	99.45	99.4	99.38	99.65	99.66	99.42	99.38	99.42	99.4	99.43	99.7	99.45	99.69	99.71	99.65	99.7	99.67	99.69	99.69	99.73	99.68	99.4	99.62	99.7	99.64	99.46	99.44	99.68	99.62	99.4	99.42	99.49	99.44	99.74	99.61	99.65	99.66	99.66	99.68
Total target bases:	58715126	58715126	58715126	58715126	58715126	58715126	58715126	58715126	58715126	58715126	58715126	58715126	58715126	58715126	58715126	58715126	58715126	58715126	58715126	58715126	58715126	58715126	58715126	58715126	58715126	58715126	58715126	58715126	58715126	58715126	58715126	58715126	58715126	58715126	58715126	58715126	58715126	58715126	58715126	58715126	58715126	58715126	58715126	58715126	58715126	58715126	58715126	58715126	58715126
Percent of target base covered at least 1X(%):	99.55	99.39	99.39	99.42	99.59	99.53	99.65	99.62	99.6	99.58	99.4	99.35	99.29	99.59	99.59	99.37	99.36	99.36	99.36	99.38	99.63	99.39	99.61	99.66	99.61	99.59	99.62	99.63	99.62	99.68	99.6	99.33	99.56	99.64	99.57	99.39	99.41	99.61	99.53	99.36	99.39	99.43	99.39	99.66	99.55	99.58	99.62	99.62	99.61
Percent of target base covered at least 5X(%):	99.07	98.92	98.92	99	99.14	98.98	99.22	99.18	99.14	99.12	98.95	98.93	98.65	99.09	99.14	98.94	98.93	98.94	98.94	98.95	99.16	98.95	99.18	99.23	99.18	99.1	99.16	99.2	99.13	99.3	99.12	98.86	99.08	99.19	99.09	98.95	99	99.11	98.88	98.91	98.96	99.02	98.95	99.21	99.06	99.11	99.17	99.17	99.18
Percent of target base covered at least 10X(%):	98.6	98.52	98.49	98.63	98.72	98.36	98.84	98.78	98.68	98.72	98.52	98.57	97.49	98.5	98.71	98.53	98.51	98.54	98.56	98.57	98.66	98.61	98.78	98.89	98.78	98.64	98.76	98.75	98.68	98.94	98.65	98.39	98.56	98.7	98.6	98.52	98.69	98.52	97.65	98.55	98.54	98.7	98.58	98.8	98.52	98.61	98.78	98.75	98.81
Percent of target base covered at least 20X(%):	97.23	97.46	97.05	97.55	97.45	96.6	97.76	97.61	97.2	97.56	97.16	97.59	92.18	96.26	97.46	97.2	97.03	97.27	97.39	97.48	96.74	97.79	97.66	97.92	97.67	97.38	97.62	97.37	97.49	97.81	97.25	96.97	96.68	96.96	97.22	97.14	97.92	96.09	92.27	97.59	97.16	97.79	97.58	97.76	96.83	97.02	97.81	97.53	97.8
Percent of target base covered at least 30X(%):	95.22	95.91	94.32	95.49	95.1	93.9	95.75	95.69	94.55	95.76	94.82	96.02	83.96	92.12	95.41	94.78	93.97	94.85	95.23	95.76	93.24	96.58	95.67	96.11	95.93	95.49	95.74	94.82	95.94	95.58	94.84	94.64	93.19	93.68	95.16	94.74	96.62	91.34	83.78	96.14	94.45	95.96	95.91	96.18	94.13	94.19	96.31	95.48	96.28
Percent of target base covered at least 40X(%):	92.61	93.82	90.2	92.11	91.5	90.32	92.55	92.96	90.66	93.24	91.36	93.74	75.3	86.7	92.42	91.15	89.17	91.12	91.84	93.34	88.54	94.91	92.64	93.31	93.48	92.9	93.04	90.97	93.97	92.21	91.34	91.32	88.27	89.01	92.36	91.17	94.54	84.78	74.46	94.12	90.06	92.94	93.42	94.04	90.36	90.03	94.09	92.47	94.2
Percent of target base covered at least 50X(%):	89.36	91.12	84.97	87.4	86.8	85.97	88.1	89.43	85.76	89.96	86.81	90.66	67.69	80.86	88.48	86.4	83.13	86.22	87.23	90.26	83.33	92.74	88.61	89.62	90.3	89.58	89.53	86.02	91.47	87.98	86.82	87.09	82.49	83.42	88.79	86.52	91.57	77.57	65.83	91.47	84.22	88.73	90.11	91.28	85.59	84.73	91.1	88.51	91.52
Percent of target base covered at least 60X(%):	85.48	87.76	79.13	81.61	81.38	81.12	82.59	85.14	80.22	85.93	81.38	86.78	61.47	75.19	83.78	80.86	76.6	80.42	81.61	86.55	78.15	90.05	83.82	85.34	86.43	85.53	85.36	80.44	88.34	83.31	81.46	82.08	76.4	77.42	84.48	81.04	87.67	70.65	58.56	88.13	77.48	83.69	86.14	87.88	80.01	78.69	87.37	83.76	88.18
Percent of target base covered at least 70X(%):	81.01	83.79	73.09	75.17	75.61	75.99	76.36	80.23	74.36	81.19	75.37	82.14	56.4	69.88	78.5	74.89	70.2	74.22	75.32	82.29	73.26	86.83	78.55	80.72	81.95	80.81	80.7	74.62	84.56	78.52	75.59	76.52	70.45	71.46	79.52	74.99	83	64.52	52.67	84.14	70.4	78.28	81.67	83.84	73.91	72.31	83.01	78.4	84.2
Percent of target base covered at least 80X(%):	76.13	79.32	67.12	68.56	69.83	70.71	69.87	74.88	68.46	75.95	69.11	76.94	52.16	65.01	72.89	68.83	64.25	68.01	68.83	77.63	68.72	83.14	73.11	75.98	77.02	75.6	75.75	68.88	80.23	73.89	69.48	70.64	64.83	65.74	74.11	68.71	77.78	59.27	47.93	79.61	63.54	72.87	76.86	79.21	67.54	65.93	78.18	72.67	79.62
Percent of target base covered at least 90X(%):	70.95	74.51	61.38	62.19	64.27	65.43	63.47	69.28	62.7	70.37	62.84	71.38	48.51	60.57	67.18	62.96	58.95	62.09	62.55	72.71	64.51	79.09	67.71	71.32	71.85	70.06	70.68	63.33	75.48	69.53	63.37	64.68	59.61	60.41	68.45	62.49	72.32	54.77	44.08	74.66	57.23	67.76	71.92	74.14	61.18	59.86	73.05	66.76	74.56
Percent of target base covered at least 100X(%):	65.6	69.47	55.94	56.36	59.07	60.22	57.46	63.61	57.22	64.65	56.79	65.63	45.27	56.49	61.61	57.44	54.23	56.63	56.69	67.66	60.59	74.77	62.55	66.82	66.56	64.38	65.66	58.03	70.47	65.51	57.52	58.81	54.83	55.54	62.69	56.55	66.85	50.85	40.88	69.48	51.68	63.09	67	68.75	54.97	54.28	67.81	60.91	69.19
Percent of target base covered at least 120X(%):	54.91	59.33	46.13	46.87	49.84	50.44	47.16	52.59	47.46	53.37	45.84	54.33	39.51	49.17	51.23	47.72	46.18	47.37	46.82	57.61	53.45	65.76	53.33	58.51	56.25	53.25	56.14	48.45	60.16	58.36	47	47.71	46.51	47.38	51.42	46.2	56.64	44.2	35.65	58.93	42.92	55.19	57.62	57.56	43.57	44.89	57.56	50	58.1
Percent of target base covered at least 150X(%):	40.27	45.31	34	37.26	38.66	37.92	35.96	38.31	36.1	38.62	33.1	39.55	32.12	39.89	38.26	36.55	36.48	37.21	36.29	43.84	44.02	52.51	42.67	47.78	42.53	38.48	43.89	37.12	45.52	49.3	34.74	33.51	36.45	38.38	36.36	34.81	43.98	35.93	29.44	44.33	34.07	46.04	45.36	41.36	29.76	34.54	44.07	36.58	42.48
Percent of target base covered at least 200X(%):	22.09	27.68	19.62	27.27	24.94	22.71	24.02	22.23	23.53	21.92	20.23	23.14	22	27.86	22.72	24.75	23.97	26.59	25.48	26.48	31.1	34.1	31.21	33.52	26.18	20.96	29	24.82	26.3	37.12	21.54	17.97	24.19	28.28	18.88	23.01	28.94	24.96	21.27	26.18	24.72	34.57	29.72	20.89	15.27	23.06	28.14	21.28	23.26
Percent of target base covered at least 250X(%):	11.63	16.63	10.94	19.97	15.52	13.43	15.97	13.42	15.5	12.74	13.28	14.26	14.36	19.07	12.95	17.45	14.93	19.64	18.41	15.88	21.24	21.16	23.63	22.76	16.23	11.02	19.03	17.23	14.23	27.57	13.75	9.74	15.78	21	9.7	15.58	18.73	16.73	14.97	15.21	18.07	25.55	19.29	9.84	7.89	15.25	18.41	11.88	12.32
Percent of target base covered at least 300X(%):	6.28	10.08	6.02	14.22	9.34	8.12	10.34	8.47	10.14	7.67	9.04	9.19	9.03	12.77	7.11	12.37	8.91	14.46	13.31	9.77	14.01	12.69	17.82	14.95	10.22	5.85	12.28	12.12	7.61	20.05	8.99	5.34	10.15	15.38	5.13	10.43	11.76	10.87	10.27	8.94	12.95	18.29	12.69	4.67	4.21	9.83	12.25	6.38	6.55
Percent of target base covered at least 400X(%):	2.22	3.93	1.86	6.59	3.23	3.4	4.08	3.7	4.28	2.99	4.32	4.1	3.37	5.47	2.09	6.12	2.98	7.64	6.76	4.1	5.67	4.31	9.75	5.94	4.26	1.85	4.96	5.92	2.4	10	4.08	1.63	4.15	7.84	1.66	4.46	4.34	4.37	4.54	3.26	6.34	8.66	5.77	1.23	1.39	3.92	5.42	1.82	1.97
Percent of target base covered at least 500X(%):	0.99	1.71	0.67	2.83	1.17	1.66	1.57	1.75	1.88	1.28	2.14	1.92	1.34	2.31	0.68	2.96	1.03	3.89	3.38	1.93	2.21	1.5	5.08	2.29	1.89	0.73	2	2.85	0.92	4.76	2.07	0.58	1.77	3.77	0.65	1.88	1.58	1.77	1.98	1.33	3	3.85	2.77	0.47	0.59	1.58	2.38	0.61	0.7
[truncated: 2 more columns]
