# Supplementary material for: Identification of New Tumor-Related Gene Mutations in Chinese Gastrointestinal Stromal Tumors
Source: Front Cell Dev Biol. 2021 Nov 3;9:764275. doi: 10.3389/fcell.2021.764275 (PMC8595335; doi:10.3389/fcell.2021.764275)
Supplement: Supplementary file 12 [file Table8.XLSX]

## Sheet: Sheet1
DDR ( DNA Damage Repair) related genes
NHE gene list (n =15)	APLF
	APTX
	DCLRE1C
	DNTT
	LIG4
	MRE11A
	NHEJ1
	POLB
	POLL
	POLM
	PRKDC
	RAD50
	XRCC4
	XRCC5
	XRCC6
HHR gene list (n =44)	BLM
	BRCA1
	BRCA2
	DMC1
	EME1
	EME2
	GEN1
	HFM1
	MRE11
	MUS81
	NBN
	PPP4C
	PPP4R1
	PPP4R2
	PPP4R4
	RAD50
	RAD51
	RAD51B
	RAD51C
	RAD51D
	RAD52
	RAD54B
	RAD54L
	RAD54L2
	RDM1
	RECQL
	RECQL4
	RECQL5
	RMI1
	RMI2
	RPA1
	RPA2
	RPA3
	SEM1
	SLX1A
	SLX4
	PPP4R3A
	PPP4R3B
	SPO11
	TOP3A
	TOP3B
	WRN
	XRCC2
	XRCC3
NER gene lis (n =46)	BIVM-ERCC5
	CCNH
	CDK7
	CUL3
	CUL4A
	CUL5
	DDB1
	DDB2
	ERCC1
	ERCC2
	ERCC3
	ERCC4
	ERCC6
	ERCC8
	GTF2H1
	GTF2H3
	GTF2H4
	GTF2H5
	LIG1
	MMS19
	MNAT1
	POLR2A
	POLR2B
	POLR2C
	POLR2D
	POLR2E
	POLR2F
	POLR2G
	POLR2H
	POLR2I
	POLR2J
	POLR2J2
	POLR2K
	POLR2L
	RAD23A
	RAD23B
	RBX1
	RPA1
	RPA2
	RPA3
	ELOC
	ELOB
	ELOA
	ELOA2
	ELOA3B
	XPA
	XPC
BER gene list (n =37)	APEX1
	APLF
	APTX
	CCNO
	FEN1
	HMGB1
	LIG1
	LIG3
	MBD4
	MPG
	MUTYH
	NEIL1
	NEIL2
	NEIL3
	NTHL1
	OGG1
	PARP1
	PARP2
	PARP3
	PARP4
	PCNA
	PNKP
	POLB
	POLD1
	POLD2
	POLD3
	POLD4
	POLE
	POLE2
	POLE3
	POLE4
	POLL
	SMUG1
	TDG
	TDP1
	UNG
	XRCC1
MMR gene list (n =25)	EXO1
	HMGB1
	LIG1
	MLH1
	MLH3
	MSH2
	MSH3
	MSH4
	MSH5
	MSH6
	PCNA
	PMS1
	PMS2
	POLD1
	POLD2
	POLD3
	POLD4
	RFC1
	RFC2
	RFC3
	RFC4
	RFC5
	RPA1
	RPA2
	RPA3
Mismatch Repair,MMR
Base Excision Repair,BER
Nucleotide Excision Repair,NER
Homologous Recombination Repair,HRR
Nonho-mologous End-joining,NHEJ
